# Supplementary material for: Activating mutations in ESR1 contribute to an immunosuppressive breast tumor microenvironment by dampening cytokine secretion
Source: JCI Insight. 2026 Mar 9;11(5):e199927. doi: 10.1172/jci.insight.199927 (PMC13041671; doi:10.1172/jci.insight.199927)
Supplement: Supporting data values [file jciinsight-11-199927-s082.xlsx]

## Sheet: Fig. 1B
Fig. 1B		Days	MTB Control	MIC WT	MIC ESR1-Y541Shet	MIC ESR1-Y541Shomo	MIC ESR1-D542Ghet	MIC ESR1-D542Ghomo
		150	0
		150	0
		150	0
		150	0
		150	0
		150	0
		150	0
		150	0
		14		1
		7		1
		14		1
		7		1
		7		1
		15		1
		70		1
		13		1
		14		1
		8		1
		8		1
		70		1
		21		1
		7		1
		14		1
		14		1
		7		1
		7		1
		14		1
		119		1
		14		1
		12		1
		12		1
		12		1
		12		1
		14		1
		14		1
		14		1
		7		1
		7		1
		15		1
		12		1
		12		1
		14		1
		14		1
		14		1
		14		1
		14		1
		10		1
		20			1
		70			1
		14			1
		8			1
		7			1
		8			1
		14			1
		21			1
		14			1
		14			1
		14			1
		14			1
		7			1
		14			1
		14			1
		21			1
		7			1
		21			1
		14			1
		12			1
		11			1
		7			1
		14			1
		15				1
		15				1
		12				1
		21				1
		12				1
		12				1
		14				1
		19				1
		7				1
		14				1
		14				1
		14				1
		10				1
		17				1
		15				1
		15				1
		15				1
		28					1
		16					1
		14					1
		7					1
		14					1
		63					1
		63					1
		21					1
		8					1
		7					1
		7					1
		14					1
		14					1
		14					1
		14					1
		14					1
		7					1
		7					1
		7					1
		56					1
		14						1
		56						1
		133						1
		12						1
		12						1
		15						1
		7						1
		14						1
		14						1
		14						1
		14						1
		30						1
		86						1
		28						1
		14						1
		21						1
		7						1
		7						1
		12						1
		14						1
		35						1
		8						1
		15						1
		12						1
		19						1
		8						1

## Sheet: Fig. 1C
Fig. 1C		MTB Control	MIC WT	MIC ESR1-Y541Shet	MIC ESR1-Y541Shomo	MIC ESR1-D542Ghet	MIC ESR1-D542Ghomo
		0.923386	45.7654	2.82806	6.9671	28.5771	27.8269
		1.17078	33.3529	14.5681	6.59129	26.7595	19.5731
		1.76065	39.4095	20.5124	22.3868	43.01	26.4557
		1.21099	65.371	6.39299	12.9009	37.4299	21.542
		2.09224	47.9401	2.6039	22.6459	50.338	47.614
		3.30564	36.9008	20.1525	12.2241	49.9107	41.994
			44.9525	20.5205	12.6634	35.7173	28.1881
			53.6765	33.4156	37.7738	44.4079	21.4158
			31.1565	31.8333	39.8362	38.5406	18.8468
			30.7513	30.1403	18.6431	44.5505	16.105
			46.9838		10.3482	35.2491	28.1498
			51.084		25.2037		29.5744
			55.1836		19.8817
			45.776		30.6344

## Sheet: Fig. 1D
Fig. 1D		MIC WT	MIC ESR1-Y541Shet	MIC ESR1-Y541Shomo	MIC ESR1-D542Ghet	MIC ESR1-D542Ghomo
		73.8095	87.5	82.3529	68.1818	51.7241

## Sheet: Fig. 1E
Fig. 1E		MIC WT	MIC ESR1-Y541Shet	MIC ESR1-Y541Shomo	MIC ESR1-D542Ghet	MIC ESR1-D542Ghomo
		7	4	4	3	9
		4	5	2	3	9
		7	4	4	5	2
		4	5	4	3	11
		4	7	1	8	7
		4	3	5	3	5
		2	7	4	4	10
		11	12	8	2	6
		10	1	3	5	3
		8	8	5	7	8
		5	5	4	3	9
		2	7	6	5	3
		6	6	3	9	6
		10	5	6	6	8
		6	4		7	1
		8	3
		5	2
		1	2
		7	2
		7	1
		8	5
		5
		8
		2
		2
		4
		1
		6
		6
		4

## Sheet: Fig. 1F
Fig. 1F			MIC WT																										MIC ESR1-Y541Shet
		0	0	0	0	0	0	0	0	0	0	0	0	0	0	0	0	0	0	0	0	0	0	0	0	0			0	0	0	0	0	0	0	0	0	0	0	0	0	0	0	0	0	0	0	0	0
			0	0	0	0	1.0472	0	1.0472	14.1372	1.0472	0	0	0	0	113.097	0	65.4498	65.4498	0	0	18.8496	0	0	0	0			0	0	0	0	0	0	0	0	0	0	0	0	0	0	0	14.1372	0	0	0	0	0
		2	65.4498	0.523599	0.523599	14.1372	65.4498	179.594	1.0472	179.594	335.103	0	14.1372	33.5103	0	1055.58	268.083	113.097	268.083	14.1372	65.4498	179.594	14.1372	65.4498	33.5103	0			0	65.4498	0	4.18879	0	33.5103	14.1372	0	0	0	0	179.594	0	0	0	65.4498	65.4498	65.4498	0	0	14.1372
				4.18879	0	65.4498	33.5103	179.594	1.0472	1642.01	268.083	1.0472			268.083	904.779	113.097	1055.58	523.599	65.4498	113.097	65.4498	33.5103	113.097	113.097	65.4498			0	33.5103	14.1372	33.5103	14.1372	14.1372	14.1372	14.1372	65.4498	14.1372	0	33.5103	14.1372	33.5103	33.5103	5.23599	268.083	268.083	0	41.8879	33.5103
		6	268.083		1.0472	65.4498	33.5103	179.594	4.18879	113.097	179.594	14.1372	33.5103	14.1372		523.599	113.097	1436.76	268.083	268.083		14.1372	33.5103	113.097	268.083	41.8879			0		113.097	33.5103	33.5103			113.097	65.4498	14.1372	0	33.5103	113.097	113.097	14.1372	523.599	628.318	904.779	113.097	33.5103	65.4498
			131.947		1.0472	33.5103	65.4498	268.083	6.28318	268.083	113.097	6.28318	33.5103	65.4498		523.599	113.097	904.779	268.083	268.083		33.5103	65.4498	575.959	268.083	14.1372			0		268.083	65.4498	33.5103				14.1372		14.1372	113.097	113.097	113.097	14.1372		268.083	523.599	113.097	33.5103	33.5103
		8	113.097		4.18879	33.5103		575.959	14.1372	381.704		4.18879	14.1372	33.5103	65.4498	523.599	65.4498	904.779	268.083	113.097		268.083	78.5398	904.779	65.4498	14.1372			0		268.083	33.5103	33.5103			65.4498	33.5103		14.1372	65.4498	113.097				65.4498		65.4498		14.1372
			65.4498		4.18879	14.1372	1.0472	904.779		268.083			14.1372	14.1372	33.5103	523.599	335.103	113.097	113.097	33.5103	14.1372	268.083	179.594	1150.35	113.097	14.1372			0		268.083		14.1372	33.5103					14.1372	78.5398			113.097		113.097		65.4498		14.1372
		10	131.947		4.18879	14.1372		904.779						14.1372	14.1372	904.779	268.083	113.097	113.097	113.097		33.5103	268.083	1150.35	179.594	14.1372			0		268.083					33.5103	14.1372	65.4498	14.1372	65.4498				523.599	268.083	65.4498	113.097
			78.5398		6.28318		1.0472	904.779		268.083	14.1372	523.599	113.097	335.103	18.8496	904.779	523.599	65.4498	131.947	113.097			424.115	628.318	268.083	33.5103			14.1372					33.5103			18.8496	33.5103	33.5103	33.5103		268.083	268.083	628.318	268.083	113.097	65.4498	268.083	14.1372
		12		14.1372	14.1372	335.103	4.18879			113.097		1150.35	523.599	523.599		523.599	113.097	268.083	131.947	113.097		523.599	381.704	1767.15	628.318	33.5103			14.1372										33.5103	14.1372	268.083	113.097		1150.35				179.594	14.1372
			113.097	14.1372	268.083	335.103	14.1372	3053.63	1767.15	1055.58	14.1372	1642.01	523.599		113.097	628.318		268.083	179.594	523.599			523.599	1436.76	904.779	33.5103			268.083		335.103	14.1372			14.1372	113.097		268.083	33.5103	33.5103	523.599	113.097	523.599	2144.66	1206.37		523.599	268.083	33.5103
		14		14.1372	523.599	2052.51	628.318	4188.79	2412.74	1055.58	523.599	1642.01			205.251	1206.37	523.599		205.251	523.599	268.083	1767.15	1436.76	3053.63	3053.63	65.4498			904.779		268.083	65.4498			113.097	65.4498		523.599	65.4498	14.1372	1415.81	65.4498	628.318	3392.92	1884.96	523.599	523.599	301.593	14.1372
			113.097		904.779	2155.13	904.779			1642.01	268.083	1767.15			696.91	1642.01	1642.01	523.599	268.083	435.634	268.083	4188.79	3053.63			131.947			1150.35	33.5103	628.318	113.097			179.594	113.097	113.097	628.318	113.097	14.1372	1592.79	268.083	628.318		1767.15	680.678	904.779	381.704	65.4498
		16		18.8496	1767.15	4849.05	1206.37			2144.66	1055.58	1767.15		904.779	904.779	1767.15	2144.66	1436.76	268.083	1767.15	381.704					381.704			2144.66	33.5103	904.779	33.5103	65.4498		268.083	113.097	150.796	1436.76	113.097	14.1372	3053.63	268.083	904.779		169.646	2238.39	1436.76	904.779	523.599
				268.083			2591.81		113.097	2680.83	1744.63	3053.63	1150.35	1767.15	980.177		4188.79	2212.2	523.599	1436.76	523.599					904.779			3053.63	205.251	760.265		179.594	14.1372	904.779		113.097	2572.44	268.083	14.1372		113.097	1767.15			2680.83	3053.63	2412.74	2412.74
		18	628.318	75.3982			4607.67			4188.79	1642.01	4188.79	2572.44	1206.37	1055.58	4188.79		4817.11	523.599	3053.63	696.91					2412.74			4188.79	205.251		268.083	268.083	14.1372	680.678	65.4498	113.097	2572.44	1055.58	33.5103		78.5398	2572.44			4188.79	4188.79	3053.63
			1436.76						523.599		1583.36		3591.36	3053.63	2572.44				942.478	3053.63	904.779										1055.58	335.103	301.593	65.4498	904.779	18.8496	268.083	3392.92	1769.76	33.5103		65.4498	3591.36
		20	1055.58	179.594					335.103		1583.36		2680.83		4188.79				4188.79		1767.15									205.251		904.779			1357.17	33.5103	904.779		3392.92	65.4498		268.083
			3053.63	381.704							3082.95										1767.15										628.318	1767.15	1767.15	33.5103	2474	91.6298	2144.66			113.097		696.91
		22	4188.79	1150.35							2565.63										2412.74									904.779		1884.96	1436.76		2356.19	113.097	3053.63			268.083		628.318
				1767.15																	2412.74											3053.63	2120.57	14.1372	4188.79	179.594				1055.58		1642.01
		24																			3053.63										2814.87		3901.86	65.4498		179.594				1415.81		2875.08
																					4188.79									2257.76				50.2655		268.083				2356.19
		26																																268.083		381.704				4188.79
																																		628.318		696.91
		28																																1436.76		1206.37
																																		1436.76		3053.63
		30																																1642.01
																																		3053.63
		32
		34
		36

## Sheet: Fig. 2C
Fig. 2C		MIC WT	MIC ESR1-Y541Shomo	MIC ESR1-D542Ghomo
		35454.4	187334	174184
		175712	204088	79858.4
		1014.92	204088	265052
		212585	190093	95440
		90226.1	641404	175040
		1012831	139251	294536
		552444	66625.5	260847
		6720.67	233599	77818.2
		56050.9	105883	139568
		148109	17409.6	80698.1
		677674	6296.31	381995
		108038	26687.7	163417
		25849.6	113319	309478
		43570.1	450678	106027
		98770.1		91671.8

## Sheet: Fig. 2D
Fig. 2D		MIC WT	MIC ESR1-Y541Shomo	MIC ESR1-D542Ghomo
		11.7988	32.7579	15.4401
		26.6949	28.5617	15.7061
		1.60966	28.5617	44.9682
		34.4173	22.043	23.1153
		22.7603	29.6016	20.5565
		59.0017	28.1977	33.7357
		30.6715	19.561	16.1308
		13.2114	16.9022	18.9566
		37.2745	34.35	27.8213
		27.4371	28.5004	21.3558
		47.573	15.6758	40.4937
		35.0703	14.8631	18.1603
		20.6136	27.6883	35.9655
		27.464	40.2445	31.7373
		37.3393		25.9094

## Sheet: Fig. 2E
Fig. 2E		MIC WT	MIC ESR1-Y541Shomo	MIC ESR1-D542Ghomo
		18.5956	60.2312	28.1521
		54.3408	54.7809	27.5809
		2.3558	54.7809	124.655
		74.5549	39.6653	56.0989
		38.1607	71.7406	38.8301
		167.244	52.332	84.9175
		68.249	38.7602	26.3192
		21.5794	32.0471	31.781
		82.8928	78.5968	62.1641
		52.1837	58.5387	48.9129
		130.547	28.1211	106.879
		68.7383	25.7139	34.9598
		35.1663	68.7856	94.1497
		46.9498	105.587	53.1112
		73.1819		49.7064

## Sheet: Fig. 2G
Fig. 2G		MIC WT	MIC ESR1-Y541Shomo	MIC ESR1-D542Ghomo
		0.46186	0.580311	1.11055
		0.319403	0.391053	1.36517
		0.295794	0.445178	0.703349
		0.240094	0.621514	0.236214
			0.989071	1.13971

## Sheet: Fig. 2H
Fig. 2H		MIC WT	MIC ESR1-Y541Shomo	MIC ESR1-D542Ghomo
		0.39214	3.13539	1.4739
		0.78	1.46774	1.34963
		0.67554	2.60748	0.50708
		1.20183	1.1066	1.32895
			1.38945	0.865248

[truncated: 78 more sheets: Fig. 4B, Fig. 4C, Fig. 4D, Fig. 4F, Fig. 4G, Fig. 4H, Fig. 5A, Fig. 5B, Fig. 5C, Fig. 5D, Fig. 5E, Fig. 5F, Fig. 5G, Fig. 5H, Fig. 5I, Fig. 5J, Fig. 5K, Fig. 5L, Fig. 6B, Fig. 6C …]
